# Supplementary material for: One-Step Preparation of Adhesive Composite Hydrogels through Fast and Simultaneous In Situ Formation of Silver Nanoparticles and Crosslinking
Source: Gels. 2022 Apr 21;8(5):256. doi: 10.3390/gels8050256 (PMC9141602; doi:10.3390/gels8050256)
Supplement: Supplementary file 1 [file gels-08-00256-s001.zip]

Archive with 1 entries (1 files):
- gels-1657733-supplementary.pdf
